# Supplementary material for: Creating a next-generation phenotype library: the health data research UK Phenotype Library
Source: JAMIA Open. 2024 Jun 17;7(2):ooae049. doi: 10.1093/jamiaopen/ooae049 (PMC11182945; doi:10.1093/jamiaopen/ooae049)
Supplement: ooae049_Supplementary_Data [file ooae049_supplementary_data.zip]

Archive with 3 entries (3 files):
- SupplementaryMaterial_S3.docx
- SupplementaryMaterial_S1.docx
- SupplementaryMaterial_S2.pdf
